# Supplementary material for: Characterization of Cystatin B Interactome in Saliva from Healthy Elderly and Alzheimer’s Disease Patients
Source: Life (Basel). 2023 Mar 10;13(3):748. doi: 10.3390/life13030748 (PMC10054399; doi:10.3390/life13030748)
Supplement: Supplementary file 1 [file life-13-00748-s001.zip]

Archive with 2 entries (2 files):
- Supplementary_file S1_Revised_cleaned.pdf
- Supplementary_file S2.xlsx
