# Supplementary material for: Characterization of Cystatin B Interactome in Saliva from Healthy Elderly and Alzheimer’s Disease Patients
Source: Life (Basel). 2023 Mar 10;13(3):748. doi: 10.3390/life13030748 (PMC10054399; doi:10.3390/life13030748)
Supplement: Supplementary file 1 [file life-13-00748-s001.zip › Supplementary_file S2.xlsx]

## Sheet: Foglio4
#term ID	term description	observed gene count	false discovery rate	matching proteins in your network (IDs)	matching proteins in your network (labels)
BTO:0001202	Saliva	14	4.78e-17	9606.ENSP00000170150,9606.ENSP00000221992,9606.ENSP00000225275,9606.ENSP00000253362,9606.ENSP00000257189,9606.ENSP00000262290,9606.ENSP00000291009,9606.ENSP00000305731,9606.ENSP00000307132,9606.ENSP00000307540,9606.ENSP00000330391,9606.ENSP00000381448,9606.ENSP00000407422,9606.ENSP00000436812	BPIFB2,CEACAM5,MPO,BPIFA2,DSG3,LPO,PIP,CST1,CST5,CST2,SPRR3,CST3,MUC7,MUC5B
BTO:0000089	Blood	37	1.42e-15	9606.ENSP00000216336,9606.ENSP00000219150,9606.ENSP00000225275,9606.ENSP00000228945,9606.ENSP00000229270,9606.ENSP00000234347,9606.ENSP00000248553,9606.ENSP00000262865,9606.ENSP00000263238,9606.ENSP00000264908,9606.ENSP00000270776,9606.ENSP00000295685,9606.ENSP00000306099,9606.ENSP00000306361,9606.ENSP00000330391,9606.ENSP00000336829,9606.ENSP00000345494,9606.ENSP00000357709,9606.ENSP00000357722,…	CTSG,CORO1A,MPO,ARHGDIB,TPI1,PRTN3,HSPB1,BPI,ACTR3,ANXA3,PGD,ARPC2,FGB,FGA,SPRR3,FGG,PLSCR1,S100A6,S100A8,S100A9,MMP9,GSN,SERPINB1,DEFA1B,G6PD,ITGB2,CST3,LCP1,GSTP1,ARPC4,TKT,GCA,GPI,SERPINA1,ITGAM,CD63,ELANE
BTO:0001090	Mouth	22	3.7e-14	9606.ENSP00000229270,9606.ENSP00000253354,9606.ENSP00000253362,9606.ENSP00000257189,9606.ENSP00000262290,9606.ENSP00000291009,9606.ENSP00000297258,9606.ENSP00000299698,9606.ENSP00000305731,9606.ENSP00000307132,9606.ENSP00000307900,9606.ENSP00000330391,9606.ENSP00000357722,9606.ENSP00000357727,9606.ENSP00000362924,9606.ENSP00000366109,9606.ENSP00000366654,9606.ENSP00000370115,9606.ENSP00000370867,…	TPI1,BPIFB1,BPIFA2,DSG3,LPO,PIP,FABP5,A2ML1,CST1,CST5,GLUL,SPRR3,S100A8,S100A9,GSN,ANXA1,CA6,SERPINB1,TGM3,ZG16B,MUC7,MUC5B
BTO:0000570	Hematopoietic system	41	2.36e-13	9606.ENSP00000216336,9606.ENSP00000219150,9606.ENSP00000225275,9606.ENSP00000228945,9606.ENSP00000229270,9606.ENSP00000234347,9606.ENSP00000248553,9606.ENSP00000262865,9606.ENSP00000263238,9606.ENSP00000264908,9606.ENSP00000270776,9606.ENSP00000295685,9606.ENSP00000306099,9606.ENSP00000306361,9606.ENSP00000330391,9606.ENSP00000336829,9606.ENSP00000338703,9606.ENSP00000345494,9606.ENSP00000357709,…	CTSG,CORO1A,MPO,ARHGDIB,TPI1,PRTN3,HSPB1,BPI,ACTR3,ANXA3,PGD,ARPC2,FGB,FGA,SPRR3,FGG,UGP2,PLSCR1,S100A6,S100A8,S100A9,MMP9,GSN,GDI2,SERPINB1,DEFA1B,G6PD,ITGB2,CST3,LCP1,GSTP1,ARPC4,TKT,GCA,ANXA11,GPI,SERPINA1,ITGAM,CD63,ELANE,ALOX5AP
BTO:0000759	Liver	36	2.36e-13	9606.ENSP00000203407,9606.ENSP00000217456,9606.ENSP00000221992,9606.ENSP00000225275,9606.ENSP00000228945,9606.ENSP00000229270,9606.ENSP00000248553,9606.ENSP00000263238,9606.ENSP00000270776,9606.ENSP00000291568,9606.ENSP00000295685,9606.ENSP00000296511,9606.ENSP00000306099,9606.ENSP00000306361,9606.ENSP00000307900,9606.ENSP00000312999,9606.ENSP00000336829,9606.ENSP00000338703,9606.ENSP00000357709,…	UQCRC1,APMAP,CEACAM5,MPO,ARHGDIB,TPI1,HSPB1,ACTR3,PGD,CSTB,ARPC2,ANXA5,FGB,FGA,GLUL,GNAI2,FGG,UGP2,S100A6,S100A8,S100A9,ECM1,GSN,ANXA1,GDI2,ERO1L,LCP1,GSTP1,TKT,C4A,ANXA11,GPI,SERPINA1,ITGAM,CD63,ELANE
BTO:0001489	Whole body	79	1.32e-10	9606.ENSP00000170150,9606.ENSP00000203407,9606.ENSP00000216336,9606.ENSP00000217456,9606.ENSP00000219150,9606.ENSP00000221992,9606.ENSP00000225275,9606.ENSP00000228938,9606.ENSP00000228945,9606.ENSP00000229270,9606.ENSP00000234347,9606.ENSP00000248553,9606.ENSP00000253354,9606.ENSP00000253362,9606.ENSP00000254301,9606.ENSP00000257189,9606.ENSP00000262290,9606.ENSP00000262865,9606.ENSP00000263238,…	BPIFB2,UQCRC1,CTSG,APMAP,CORO1A,CEACAM5,MPO,MGP,ARHGDIB,TPI1,PRTN3,HSPB1,BPIFB1,BPIFA2,LGALS3,DSG3,LPO,BPI,ACTR3,ANXA3,PGD,CRNN,PIP,CSTB,ARPC2,CAMP,ANXA5,FABP5,A2ML1,CST1,FGB,FGA,CST5,GLUL,GNAI2,LGALS7B,SPRR3,FGG,UGP2,SERPINB4,PLSCR1,MNDA,S100A6,S100A8,S100A9,ECM1,MMP9,GSN,ANXA1,CA6,GDI2,SERPINB1,TGM3,ZG16B,DEFA1B,SERPINB5,G6PD,ERO1L,RAB27A,ITGB2,CST3,LCP1,GSTP1,ARPC4,CRISP3,TKT,GCA,C4A,ANXA11,GP…
BTO:0000345	Digestive gland	37	6.37e-10	9606.ENSP00000203407,9606.ENSP00000217456,9606.ENSP00000219150,9606.ENSP00000221992,9606.ENSP00000225275,9606.ENSP00000228945,9606.ENSP00000229270,9606.ENSP00000248553,9606.ENSP00000263238,9606.ENSP00000270776,9606.ENSP00000291568,9606.ENSP00000295685,9606.ENSP00000296511,9606.ENSP00000306099,9606.ENSP00000306361,9606.ENSP00000307900,9606.ENSP00000312999,9606.ENSP00000336829,9606.ENSP00000338703,…	UQCRC1,APMAP,CORO1A,CEACAM5,MPO,ARHGDIB,TPI1,HSPB1,ACTR3,PGD,CSTB,ARPC2,ANXA5,FGB,FGA,GLUL,GNAI2,FGG,UGP2,S100A6,S100A8,S100A9,ECM1,GSN,ANXA1,GDI2,ERO1L,LCP1,GSTP1,TKT,C4A,ANXA11,GPI,SERPINA1,ITGAM,CD63,ELANE
BTO:0001203	Salivary gland	11	6.37e-10	9606.ENSP00000253354,9606.ENSP00000253362,9606.ENSP00000262290,9606.ENSP00000291009,9606.ENSP00000305731,9606.ENSP00000307132,9606.ENSP00000330391,9606.ENSP00000366654,9606.ENSP00000371715,9606.ENSP00000407422,9606.ENSP00000436812	BPIFB1,BPIFA2,LPO,PIP,CST1,CST5,SPRR3,CA6,ZG16B,MUC7,MUC5B
BTO:0000132	Blood platelet	15	2.76e-09	9606.ENSP00000248553,9606.ENSP00000264908,9606.ENSP00000295685,9606.ENSP00000306099,9606.ENSP00000306361,9606.ENSP00000336829,9606.ENSP00000357709,9606.ENSP00000362924,9606.ENSP00000370115,9606.ENSP00000377192,9606.ENSP00000381607,9606.ENSP00000388169,9606.ENSP00000391481,9606.ENSP00000416066,9606.ENSP00000447730	HSPB1,ANXA3,ARPC2,FGB,FGA,FGG,S100A6,GSN,SERPINB1,G6PD,GSTP1,ARPC4,TKT,SERPINA1,CD63
BTO:0000522	Gland	57	4.02e-09	9606.ENSP00000203407,9606.ENSP00000217456,9606.ENSP00000219150,9606.ENSP00000221992,9606.ENSP00000225275,9606.ENSP00000228945,9606.ENSP00000229270,9606.ENSP00000248553,9606.ENSP00000253354,9606.ENSP00000253362,9606.ENSP00000262290,9606.ENSP00000263238,9606.ENSP00000270776,9606.ENSP00000291009,9606.ENSP00000291568,9606.ENSP00000295685,9606.ENSP00000296435,9606.ENSP00000296511,9606.ENSP00000297258,…	UQCRC1,APMAP,CORO1A,CEACAM5,MPO,ARHGDIB,TPI1,HSPB1,BPIFB1,BPIFA2,LPO,ACTR3,PGD,PIP,CSTB,ARPC2,CAMP,ANXA5,FABP5,CST1,FGB,FGA,CST5,GLUL,GNAI2,SPRR3,FGG,UGP2,PLSCR1,S100A6,S100A8,S100A9,ECM1,GSN,ANXA1,CA6,GDI2,ZG16B,SERPINB5,G6PD,ERO1L,RAB27A,ITGB2,CST3,LCP1,GSTP1,ARPC4,TKT,C4A,ANXA11,GPI,MUC7,SERPINA1,MUC5B,ITGAM,CD63,ELANE
BTO:0001491	Viscus	49	6.99e-09	9606.ENSP00000203407,9606.ENSP00000217456,9606.ENSP00000219150,9606.ENSP00000221992,9606.ENSP00000225275,9606.ENSP00000228945,9606.ENSP00000229270,9606.ENSP00000248553,9606.ENSP00000263238,9606.ENSP00000270776,9606.ENSP00000271835,9606.ENSP00000291568,9606.ENSP00000295685,9606.ENSP00000296511,9606.ENSP00000306099,9606.ENSP00000306361,9606.ENSP00000307900,9606.ENSP00000312999,9606.ENSP00000330391,…	UQCRC1,APMAP,CORO1A,CEACAM5,MPO,ARHGDIB,TPI1,HSPB1,ACTR3,PGD,CRNN,CSTB,ARPC2,ANXA5,FGB,FGA,GLUL,GNAI2,SPRR3,FGG,UGP2,SERPINB4,PLSCR1,S100A6,S100A8,S100A9,ECM1,GSN,ANXA1,GDI2,SERPINB1,SERPINB5,ERO1L,ITGB2,CST3,LCP1,GSTP1,CRISP3,TKT,GCA,C4A,ANXA11,GPI,SERPINA1,MUC5B,ITGAM,CD63,ELANE,CRABP2
BTO:0000634	Integument	30	1.48e-08	9606.ENSP00000203407,9606.ENSP00000216336,9606.ENSP00000219150,9606.ENSP00000229270,9606.ENSP00000248553,9606.ENSP00000253354,9606.ENSP00000254301,9606.ENSP00000291009,9606.ENSP00000295685,9606.ENSP00000296511,9606.ENSP00000297258,9606.ENSP00000299698,9606.ENSP00000312999,9606.ENSP00000313571,9606.ENSP00000330391,9606.ENSP00000338703,9606.ENSP00000357722,9606.ENSP00000357727,9606.ENSP00000358045,…	UQCRC1,CTSG,CORO1A,TPI1,HSPB1,BPIFB1,LGALS3,PIP,ARPC2,ANXA5,FABP5,A2ML1,GNAI2,LGALS7B,SPRR3,UGP2,S100A8,S100A9,ECM1,GSN,SERPINB1,SERPINB5,RAB27A,LCP1,ARPC4,CRISP3,TKT,GPI,MUC5B,CD63
BTO:0000058	Alimentary canal	29	1.97e-08	9606.ENSP00000203407,9606.ENSP00000221992,9606.ENSP00000229270,9606.ENSP00000248553,9606.ENSP00000263238,9606.ENSP00000271835,9606.ENSP00000295685,9606.ENSP00000296511,9606.ENSP00000307900,9606.ENSP00000330391,9606.ENSP00000343445,9606.ENSP00000345494,9606.ENSP00000357709,9606.ENSP00000357722,9606.ENSP00000362924,9606.ENSP00000366109,9606.ENSP00000369538,9606.ENSP00000370115,9606.ENSP00000372221,…	UQCRC1,CEACAM5,TPI1,HSPB1,ACTR3,CRNN,ARPC2,ANXA5,GLUL,SPRR3,SERPINB4,PLSCR1,S100A6,S100A8,GSN,ANXA1,GDI2,SERPINB1,SERPINB5,CST3,GSTP1,CRISP3,TKT,ANXA11,GPI,SERPINA1,MUC5B,CD63,CRABP2
BTO:0000130	Neutrophil	7	3.49e-08	9606.ENSP00000216336,9606.ENSP00000225275,9606.ENSP00000234347,9606.ENSP00000357722,9606.ENSP00000361405,9606.ENSP00000394842,9606.ENSP00000466090	CTSG,MPO,PRTN3,S100A8,MMP9,GCA,ELANE
BTO:0001253	Skin	22	3.49e-08	9606.ENSP00000203407,9606.ENSP00000216336,9606.ENSP00000219150,9606.ENSP00000229270,9606.ENSP00000248553,9606.ENSP00000254301,9606.ENSP00000295685,9606.ENSP00000296511,9606.ENSP00000297258,9606.ENSP00000312999,9606.ENSP00000313571,9606.ENSP00000330391,9606.ENSP00000338703,9606.ENSP00000357722,9606.ENSP00000357727,9606.ENSP00000358045,9606.ENSP00000362924,9606.ENSP00000370115,9606.ENSP00000379601,…	UQCRC1,CTSG,CORO1A,TPI1,HSPB1,LGALS3,ARPC2,ANXA5,FABP5,GNAI2,LGALS7B,SPRR3,UGP2,S100A8,S100A9,ECM1,GSN,SERPINB1,RAB27A,TKT,GPI,CD63
BTO:0000574	Hematopoietic cell	19	6.97e-07	9606.ENSP00000216336,9606.ENSP00000219150,9606.ENSP00000225275,9606.ENSP00000228945,9606.ENSP00000229270,9606.ENSP00000234347,9606.ENSP00000262865,9606.ENSP00000263238,9606.ENSP00000345494,9606.ENSP00000357722,9606.ENSP00000357727,9606.ENSP00000361405,9606.ENSP00000380948,9606.ENSP00000381448,9606.ENSP00000381581,9606.ENSP00000394842,9606.ENSP00000405573,9606.ENSP00000416066,9606.ENSP00000466090	CTSG,CORO1A,MPO,ARHGDIB,TPI1,PRTN3,BPI,ACTR3,PLSCR1,S100A8,S100A9,MMP9,ITGB2,CST3,LCP1,GCA,GPI,SERPINA1,ELANE
BTO:0000511	Gastrointestinal tract	25	9.23e-07	9606.ENSP00000203407,9606.ENSP00000221992,9606.ENSP00000229270,9606.ENSP00000248553,9606.ENSP00000263238,9606.ENSP00000295685,9606.ENSP00000296511,9606.ENSP00000307900,9606.ENSP00000345494,9606.ENSP00000357709,9606.ENSP00000357722,9606.ENSP00000362924,9606.ENSP00000366109,9606.ENSP00000369538,9606.ENSP00000370115,9606.ENSP00000372221,9606.ENSP00000381448,9606.ENSP00000381607,9606.ENSP00000389026,…	UQCRC1,CEACAM5,TPI1,HSPB1,ACTR3,ARPC2,ANXA5,GLUL,PLSCR1,S100A6,S100A8,GSN,ANXA1,GDI2,SERPINB1,SERPINB5,CST3,GSTP1,CRISP3,TKT,GPI,SERPINA1,MUC5B,CD63,CRABP2
BTO:0000751	Leukocyte	18	9.27e-07	9606.ENSP00000216336,9606.ENSP00000219150,9606.ENSP00000225275,9606.ENSP00000228945,9606.ENSP00000229270,9606.ENSP00000234347,9606.ENSP00000262865,9606.ENSP00000263238,9606.ENSP00000357722,9606.ENSP00000357727,9606.ENSP00000361405,9606.ENSP00000380948,9606.ENSP00000381448,9606.ENSP00000381581,9606.ENSP00000394842,9606.ENSP00000405573,9606.ENSP00000416066,9606.ENSP00000466090	CTSG,CORO1A,MPO,ARHGDIB,TPI1,PRTN3,BPI,ACTR3,S100A8,S100A9,MMP9,ITGB2,CST3,LCP1,GCA,GPI,SERPINA1,ELANE
BTO:0000282	Head	50	4.68e-06	9606.ENSP00000203407,9606.ENSP00000219150,9606.ENSP00000228938,9606.ENSP00000228945,9606.ENSP00000229270,9606.ENSP00000248553,9606.ENSP00000253354,9606.ENSP00000253362,9606.ENSP00000254301,9606.ENSP00000257189,9606.ENSP00000262290,9606.ENSP00000263238,9606.ENSP00000270776,9606.ENSP00000291009,9606.ENSP00000295685,9606.ENSP00000296511,9606.ENSP00000297258,9606.ENSP00000299698,9606.ENSP00000305731,…	UQCRC1,CORO1A,MGP,ARHGDIB,TPI1,HSPB1,BPIFB1,BPIFA2,LGALS3,DSG3,LPO,ACTR3,PGD,PIP,ARPC2,ANXA5,FABP5,A2ML1,CST1,FGA,CST5,GLUL,GNAI2,SPRR3,UGP2,S100A6,S100A8,S100A9,GSN,ANXA1,CA6,GDI2,SERPINB1,TGM3,ZG16B,ERO1L,RAB27A,CST3,LCP1,GSTP1,ARPC4,TKT,GCA,C4A,GPI,MUC7,MUC5B,CD63,CPNE3,CRABP2
BTO:0000203	Respiratory system	22	4.84e-06	9606.ENSP00000170150,9606.ENSP00000221992,9606.ENSP00000229270,9606.ENSP00000248553,9606.ENSP00000253354,9606.ENSP00000254301,9606.ENSP00000270776,9606.ENSP00000296511,9606.ENSP00000307900,9606.ENSP00000357727,9606.ENSP00000366109,9606.ENSP00000370115,9606.ENSP00000377192,9606.ENSP00000389026,9606.ENSP00000391481,9606.ENSP00000405573,9606.ENSP00000407422,9606.ENSP00000416066,9606.ENSP00000436812,…	BPIFB2,CEACAM5,TPI1,HSPB1,BPIFB1,LGALS3,PGD,ANXA5,GLUL,S100A9,ANXA1,SERPINB1,G6PD,CRISP3,TKT,GPI,MUC7,SERPINA1,MUC5B,CD63,ELANE,CPNE3
BTO:0001486	Skeletal system	20	5.85e-06	9606.ENSP00000203407,9606.ENSP00000217456,9606.ENSP00000225275,9606.ENSP00000229270,9606.ENSP00000248553,9606.ENSP00000264908,9606.ENSP00000296435,9606.ENSP00000306099,9606.ENSP00000306361,9606.ENSP00000336829,9606.ENSP00000338703,9606.ENSP00000357722,9606.ENSP00000358045,9606.ENSP00000366109,9606.ENSP00000380948,9606.ENSP00000381448,9606.ENSP00000396688,9606.ENSP00000416066,9606.ENSP00000441691,…	UQCRC1,APMAP,MPO,TPI1,HSPB1,ANXA3,CAMP,FGB,FGA,FGG,UGP2,S100A8,ECM1,ANXA1,ITGB2,CST3,C4A,SERPINA1,ITGAM,CD63
BTO:0000202	Sense organ	18	1.21e-05	9606.ENSP00000229270,9606.ENSP00000248553,9606.ENSP00000253354,9606.ENSP00000253362,9606.ENSP00000257189,9606.ENSP00000297258,9606.ENSP00000307132,9606.ENSP00000307900,9606.ENSP00000330391,9606.ENSP00000357722,9606.ENSP00000362924,9606.ENSP00000370867,9606.ENSP00000379042,9606.ENSP00000379601,9606.ENSP00000381607,9606.ENSP00000391481,9606.ENSP00000405573,9606.ENSP00000482841	TPI1,HSPB1,BPIFB1,BPIFA2,DSG3,FABP5,CST5,GLUL,SPRR3,S100A8,GSN,TGM3,ERO1L,RAB27A,GSTP1,TKT,GPI,CRABP2
BTO:0001316	Submandibular gland	4	1.27e-05	9606.ENSP00000253354,9606.ENSP00000262290,9606.ENSP00000330391,9606.ENSP00000407422	BPIFB1,LPO,SPRR3,MUC7
BTO:0001488	Endocrine gland	47	2.71e-05	9606.ENSP00000203407,9606.ENSP00000217456,9606.ENSP00000219150,9606.ENSP00000221992,9606.ENSP00000225275,9606.ENSP00000228945,9606.ENSP00000229270,9606.ENSP00000248553,9606.ENSP00000253362,9606.ENSP00000263238,9606.ENSP00000270776,9606.ENSP00000291009,9606.ENSP00000291568,9606.ENSP00000295685,9606.ENSP00000296435,9606.ENSP00000296511,9606.ENSP00000297258,9606.ENSP00000306099,9606.ENSP00000306361,…	UQCRC1,APMAP,CORO1A,CEACAM5,MPO,ARHGDIB,TPI1,HSPB1,BPIFA2,ACTR3,PGD,PIP,CSTB,ARPC2,CAMP,ANXA5,FABP5,FGB,FGA,GLUL,GNAI2,FGG,UGP2,S100A6,S100A8,S100A9,ECM1,GSN,ANXA1,GDI2,SERPINB5,G6PD,ERO1L,RAB27A,ITGB2,CST3,LCP1,GSTP1,ARPC4,TKT,C4A,ANXA11,GPI,SERPINA1,ITGAM,CD63,ELANE
BTO:0001493	Trunk	16	7.64e-05	9606.ENSP00000219150,9606.ENSP00000221992,9606.ENSP00000248553,9606.ENSP00000253362,9606.ENSP00000306099,9606.ENSP00000312999,9606.ENSP00000357722,9606.ENSP00000366109,9606.ENSP00000372221,9606.ENSP00000379601,9606.ENSP00000380948,9606.ENSP00000381581,9606.ENSP00000381607,9606.ENSP00000391481,9606.ENSP00000416066,9606.ENSP00000436812	CORO1A,CEACAM5,HSPB1,BPIFA2,FGB,GNAI2,S100A8,ANXA1,SERPINB5,RAB27A,ITGB2,LCP1,GSTP1,TKT,SERPINA1,MUC5B
BTO:0000667	Keratinocyte	6	0.00028	9606.ENSP00000219150,9606.ENSP00000297258,9606.ENSP00000330391,9606.ENSP00000357722,9606.ENSP00000357727,9606.ENSP00000370115	CORO1A,FABP5,SPRR3,S100A8,S100A9,SERPINB1
BTO:0000763	Lung	17	0.00029	9606.ENSP00000221992,9606.ENSP00000229270,9606.ENSP00000248553,9606.ENSP00000253354,9606.ENSP00000254301,9606.ENSP00000270776,9606.ENSP00000296511,9606.ENSP00000307900,9606.ENSP00000357727,9606.ENSP00000366109,9606.ENSP00000370115,9606.ENSP00000377192,9606.ENSP00000391481,9606.ENSP00000416066,9606.ENSP00000436812,9606.ENSP00000447730,9606.ENSP00000466090	CEACAM5,TPI1,HSPB1,BPIFB1,LGALS3,PGD,ANXA5,GLUL,S100A9,ANXA1,SERPINB1,G6PD,TKT,SERPINA1,MUC5B,CD63,ELANE
BTO:0001004	Parotid gland	3	0.00043	9606.ENSP00000253362,9606.ENSP00000307132,9606.ENSP00000330391	BPIFA2,CST5,SPRR3
BTO:0001049	Pharynx	5	0.00067	9606.ENSP00000229270,9606.ENSP00000307900,9606.ENSP00000357722,9606.ENSP00000366109,9606.ENSP00000436812	TPI1,GLUL,S100A8,ANXA1,MUC5B
BTO:0001385	Tongue	6	0.00067	9606.ENSP00000257189,9606.ENSP00000297258,9606.ENSP00000330391,9606.ENSP00000357722,9606.ENSP00000362924,9606.ENSP00000370867	DSG3,FABP5,SPRR3,S100A8,GSN,TGM3
BTO:0001470	Epidermal cell	7	0.00072	9606.ENSP00000219150,9606.ENSP00000297258,9606.ENSP00000330391,9606.ENSP00000357722,9606.ENSP00000357727,9606.ENSP00000370115,9606.ENSP00000379601	CORO1A,FABP5,SPRR3,S100A8,S100A9,SERPINB1,RAB27A
BTO:0001629	Left ventricle	5	0.00091	9606.ENSP00000203407,9606.ENSP00000229270,9606.ENSP00000248553,9606.ENSP00000405573,9606.ENSP00000416066	UQCRC1,TPI1,HSPB1,GPI,SERPINA1
BTO:0000404	Epidermis	8	0.0011	9606.ENSP00000219150,9606.ENSP00000297258,9606.ENSP00000313571,9606.ENSP00000330391,9606.ENSP00000357722,9606.ENSP00000357727,9606.ENSP00000370115,9606.ENSP00000379601	CORO1A,FABP5,LGALS7B,SPRR3,S100A8,S100A9,SERPINB1,RAB27A
BTO:0002860	Oral mucosa	3	0.0011	9606.ENSP00000299698,9606.ENSP00000330391,9606.ENSP00000357727	A2ML1,SPRR3,S100A9
BTO:0000141	Bone marrow	10	0.0014	9606.ENSP00000203407,9606.ENSP00000217456,9606.ENSP00000225275,9606.ENSP00000296435,9606.ENSP00000306361,9606.ENSP00000358045,9606.ENSP00000380948,9606.ENSP00000396688,9606.ENSP00000416066,9606.ENSP00000441691	UQCRC1,APMAP,MPO,CAMP,FGA,ECM1,ITGB2,C4A,SERPINA1,ITGAM
BTO:0000020	Abdomen	5	0.002	9606.ENSP00000357722,9606.ENSP00000366109,9606.ENSP00000381607,9606.ENSP00000416066,9606.ENSP00000436812	S100A8,ANXA1,GSTP1,SERPINA1,MUC5B
BTO:0000421	Connective tissue	13	0.0026	9606.ENSP00000203407,9606.ENSP00000217456,9606.ENSP00000229270,9606.ENSP00000263238,9606.ENSP00000295685,9606.ENSP00000296511,9606.ENSP00000357709,9606.ENSP00000358045,9606.ENSP00000366109,9606.ENSP00000380948,9606.ENSP00000381448,9606.ENSP00000381607,9606.ENSP00000416066	UQCRC1,APMAP,TPI1,ACTR3,ARPC2,ANXA5,S100A6,ECM1,ANXA1,ITGB2,CST3,GSTP1,SERPINA1
BTO:0000081	Reproductive system	42	0.0037	9606.ENSP00000203407,9606.ENSP00000217456,9606.ENSP00000228938,9606.ENSP00000228945,9606.ENSP00000229270,9606.ENSP00000248553,9606.ENSP00000263238,9606.ENSP00000264908,9606.ENSP00000270776,9606.ENSP00000291009,9606.ENSP00000291568,9606.ENSP00000295685,9606.ENSP00000296435,9606.ENSP00000296511,9606.ENSP00000297258,9606.ENSP00000299698,9606.ENSP00000306099,9606.ENSP00000307900,9606.ENSP00000312999,…	UQCRC1,APMAP,MGP,ARHGDIB,TPI1,HSPB1,ACTR3,ANXA3,PGD,PIP,CSTB,ARPC2,CAMP,ANXA5,FABP5,A2ML1,FGB,GLUL,GNAI2,UGP2,PLSCR1,S100A6,S100A9,ECM1,GSN,ANXA1,GDI2,SERPINB1,TGM3,SERPINB5,G6PD,RAB27A,CST3,LCP1,GSTP1,ARPC4,TKT,ANXA11,GPI,SERPINA1,CD63,CRABP2
BTO:0000959	Esophagus	5	0.0037	9606.ENSP00000271835,9606.ENSP00000330391,9606.ENSP00000343445,9606.ENSP00000372221,9606.ENSP00000405573	CRNN,SPRR3,SERPINB4,SERPINB5,GPI
BTO:0003099	Internal female genital organ	24	0.0037	9606.ENSP00000203407,9606.ENSP00000228938,9606.ENSP00000229270,9606.ENSP00000248553,9606.ENSP00000264908,9606.ENSP00000291568,9606.ENSP00000296511,9606.ENSP00000297258,9606.ENSP00000299698,9606.ENSP00000312999,9606.ENSP00000338703,9606.ENSP00000345494,9606.ENSP00000357709,9606.ENSP00000357727,9606.ENSP00000362924,9606.ENSP00000366109,9606.ENSP00000369538,9606.ENSP00000381448,9606.ENSP00000381581,…	UQCRC1,MGP,TPI1,HSPB1,ANXA3,CSTB,ANXA5,FABP5,A2ML1,GNAI2,UGP2,PLSCR1,S100A6,S100A9,GSN,ANXA1,GDI2,CST3,LCP1,GSTP1,GPI,SERPINA1,CD63,CRABP2
BTO:0004850	Bone marrow cell	6	0.0037	9606.ENSP00000225275,9606.ENSP00000306361,9606.ENSP00000358045,9606.ENSP00000380948,9606.ENSP00000396688,9606.ENSP00000416066	MPO,FGA,ECM1,ITGB2,C4A,SERPINA1
BTO:0000091	Ascites	4	0.0047	9606.ENSP00000357722,9606.ENSP00000366109,9606.ENSP00000381607,9606.ENSP00000416066	S100A8,ANXA1,GSTP1,SERPINA1
BTO:0001271	Leukemia cell	13	0.0054	9606.ENSP00000219150,9606.ENSP00000225275,9606.ENSP00000228945,9606.ENSP00000229270,9606.ENSP00000248553,9606.ENSP00000307900,9606.ENSP00000345494,9606.ENSP00000361405,9606.ENSP00000366109,9606.ENSP00000380948,9606.ENSP00000381607,9606.ENSP00000391481,9606.ENSP00000405573	CORO1A,MPO,ARHGDIB,TPI1,HSPB1,GLUL,PLSCR1,MMP9,ANXA1,ITGB2,GSTP1,TKT,GPI
BTO:0000648	Intestine	15	0.0066	9606.ENSP00000221992,9606.ENSP00000229270,9606.ENSP00000248553,9606.ENSP00000307900,9606.ENSP00000345494,9606.ENSP00000362924,9606.ENSP00000370115,9606.ENSP00000372221,9606.ENSP00000381448,9606.ENSP00000381607,9606.ENSP00000391481,9606.ENSP00000405573,9606.ENSP00000416066,9606.ENSP00000436812,9606.ENSP00000482841	CEACAM5,TPI1,HSPB1,GLUL,PLSCR1,GSN,SERPINB1,SERPINB5,CST3,GSTP1,TKT,GPI,SERPINA1,MUC5B,CRABP2
BTO:0001499	Tear	3	0.0066	9606.ENSP00000291009,9606.ENSP00000305731,9606.ENSP00000307540	PIP,CST1,CST2
BTO:0003091	Urogenital system	44	0.0066	9606.ENSP00000203407,9606.ENSP00000217456,9606.ENSP00000219150,9606.ENSP00000228938,9606.ENSP00000228945,9606.ENSP00000229270,9606.ENSP00000248553,9606.ENSP00000263238,9606.ENSP00000264908,9606.ENSP00000270776,9606.ENSP00000291009,9606.ENSP00000291568,9606.ENSP00000295685,9606.ENSP00000296435,9606.ENSP00000296511,9606.ENSP00000297258,9606.ENSP00000299698,9606.ENSP00000306099,9606.ENSP00000307900,…	UQCRC1,APMAP,CORO1A,MGP,ARHGDIB,TPI1,HSPB1,ACTR3,ANXA3,PGD,PIP,CSTB,ARPC2,CAMP,ANXA5,FABP5,A2ML1,FGB,GLUL,GNAI2,UGP2,PLSCR1,S100A6,S100A9,ECM1,GSN,ANXA1,GDI2,SERPINB1,TGM3,SERPINB5,G6PD,RAB27A,CST3,LCP1,GSTP1,ARPC4,TKT,GCA,ANXA11,GPI,SERPINA1,CD63,CRABP2
BTO:0001369	Vertebrate muscular system	11	0.0073	9606.ENSP00000229270,9606.ENSP00000248553,9606.ENSP00000264908,9606.ENSP00000336829,9606.ENSP00000338703,9606.ENSP00000357722,9606.ENSP00000358045,9606.ENSP00000380948,9606.ENSP00000381448,9606.ENSP00000416066,9606.ENSP00000447730	TPI1,HSPB1,ANXA3,FGG,UGP2,S100A8,ECM1,ITGB2,CST3,SERPINA1,CD63
BTO:0001120	Epithelial cell line	5	0.0079	9606.ENSP00000221992,9606.ENSP00000254301,9606.ENSP00000296511,9606.ENSP00000357722,9606.ENSP00000466090	CEACAM5,LGALS3,ANXA5,S100A8,ELANE
BTO:0000779	Mesenteric artery	2	0.0083	9606.ENSP00000221992,9606.ENSP00000225275	CEACAM5,MPO
BTO:0000787	Gastric cancer cell line	3	0.0092	9606.ENSP00000254301,9606.ENSP00000296511,9606.ENSP00000357722	LGALS3,ANXA5,S100A8
